# Supplementary material for: Protein stabilization of ITF2 by NF-κB prevents colitis-associated cancer development
Source: Nat Commun. 2023 Apr 25;14:2363. doi: 10.1038/s41467-023-38080-w (PMC10130090; doi:10.1038/s41467-023-38080-w)
Supplement: Supplementary file 4 — Source Data [file 41467_2023_38080_MOESM4_ESM.xlsx]

## Sheet: Fig.1
Figure 1. ITF2 expression is attributable to p65.
	Epithelial ITF2 (%)
1H	DAY0	DAY4	DAY7
Sample1	15.3779	90.5587	97.3933
Sample2	34.1731	62.6648	87.0344
Sample3	20.5038	30.7558	92.2298
Sample4	13.6692	71.349	87.1414
Sample5	32.4644	64.9289	90.5587
Sample6		73.4721	70.0548
Sample7		61.5115	71.7635
Sample8		63.2202	82.0154
Sample9		70.0548	80.3067
Sample10		87.1414	85.4327
	Epithelial P65 (%)
1I	DAY0	DAY4	DAY7
Sample1	9.53409	56.0128	61.9716
Sample2	14.3011	45.2869	56.0128
Sample3	9.84779	26.2188	67.9304
Sample4	8.34233	30.9858	68.2352
Sample5	17.8764	44.0952	57.5047
Sample6		50.054	67.8631
Sample7		28.6023	58.3963
Sample8		33.3693	50.054
Sample9		27.4105	59.6897
Sample10		64.3551	66.7387
	Correlation: Epithelial ITF2 (%) - Epithelial P65 (%)
1J	Day0		Day4		Day7		Simple regression
	ITF2	P65	ITF2	P65	ITF2	P65	ITF2	P65
Sample1	15.3779	9.53409	90.5587	56.0128	97.3933	61.9716	15.3779	9.53409
Sample2	34.1731	14.3011	62.6648	45.2869	87.0344	56.0128	34.1731	14.3011
Sample3	20.5038	9.84779	30.7558	26.2188	92.2298	67.9304	20.5038	9.84779
Sample4	13.6692	8.34233	71.349	30.9858	87.1414	68.2352	13.6692	8.34233
Sample5	32.4644	17.8764	64.9289	44.0952	90.5587	57.5047	32.4644	17.8764
Sample6			73.4721	50.054	70.0548	67.8631	90.5587	56.0128
Sample7			61.5115	28.6023	71.7635	58.3963	62.6648	45.2869
Sample8			63.2202	33.3693	82.0154	50.054	30.7558	26.2188
Sample9			70.0548	27.4105	80.3067	59.6897	71.349	30.9858
Sample10			87.1414	64.3551	85.4327	66.7387	64.9289	44.0952
							73.4721	50.054
							61.5115	28.6023
							63.2202	33.3693
							70.0548	27.4105
							87.1414	64.3551
							97.3933	61.9716
							87.0344	56.0128
							92.2298	67.9304
							87.1414	68.2352
							90.5587	57.5047
							70.0548	67.8631
							71.7635	58.3963
							82.0154	50.054
							80.3067	59.6897
							85.4327	66.7387

## Sheet: Fig.2
Figure 2. p65 stabilizes ITF2 expression at the protein level.
2A	Colo320
	vehicle				TNF (10ng/ml)				TNF (20ng/ml)				TNF (50ng/ml)
	0 h	2 h	4 h	8 h	0 h	2 h	4 h	8 h	0 h	2 h	4 h	8 h	0 h	2 h	4 h	8 h
	0.959019	1.1176	0.97349	1.02079	0.959019	0.962591	0.999612	1.18509	0.959019	0.93133	1.0599	1.12226	0.959019	0.972896	1.1092	1.03525
	0.995273	1.00846	1.07605	1.04872	0.995273	0.984432	0.963252	1.05509	0.995273	1.16266	1.20752	1.1822	0.995273	1.10659	1.04675	1.14548
	1.04571	1.00533	1.01788	1.06515	1.04571	0.884959	0.907179	0.884959	1.04571	0.976699	1.11091	1.0941	1.04571	1.01272	0.942762	1.11307
	CaCo2
	vehicle				TNF (10ng/ml)				TNF (20ng/ml)				TNF (50ng/ml)
	0 h	2 h	4 h	8 h	0 h	2 h	4 h	8 h	0 h	2 h	4 h	8 h	0 h	2 h	4 h	8 h
	0.988973	1.00142	1.15032	0.929813	0.988973	0.826265	1.00054	0.803484	0.988973	0.891376	0.98646	0.861456	0.988973	1.03435	0.91243	0.927595
	1.03566	1.05646	1.23905	0.829007	1.03566	0.871023	0.992422	0.876837	1.03566	0.880824	0.937389	0.893119	1.03566	1.09547	1.15248	0.963111
	0.975369	0.984452	1.12216	0.938995	0.975369	0.863953	0.902537	0.833214	0.975369	0.827788	0.930888	0.886174	0.975369	1.11329	1.12751	0.853538
2B	P65 primer								ITF2 primer
	Si-Cont		Si-p65 #1		Si-p65 #2		Si-p65 #3		Si-Cont		Si-p65 #1		Si-p65 #2		Si-p65 #3
	Vehicle	TNF	Vehicle	TNF	Vehicle	TNF	Vehicle	TNF	Vehicle	TNF	Vehicle	TNF	Vehicle	TNF	Vehicle	TNF
	1.10127	1.53132	0.460132	0.687277	0.284302	0.443348	0.581225	0.763913	1.10563	1.10647	0.879357	0.727014	0.831601	0.933334	0.906368	1.14019
	1.06665	1.04328	0.391794	0.460231	0.285752	0.406706	0.590032	0.576137	1.02778	1.07024	0.850367	1.02431	0.770272	0.947838	0.982113	0.96819
	0.832082	1.04047	0.317084	0.429334	0.253558	0.275595	0.533277	0.536848	0.866597	0.864262	0.769197	0.775082	0.810077	0.696344	0.815411	0.766175
2D	PMT2T	PMT2T-P65
	0.97644	0.8685
	1.01235	0.9746
	1.05423	0.9214
2E	Relative ITF2 intensity (Log)
	Vehicle			TNF preincubation
	Time	Relative Intensity	SD	Time	Relative Intensity	SD
	0	1	0.0907	0	3.4208	0.0629
	1	0.4294	0.0165	1	2.212	0.0221
	2	0.499	0.0209	2	1.8282	0.0186
	4	0.387	0.0627	4	1.3021	0.0795
	8	0.0097882	0.0081199	8	0.6888	0.0817
2F	Relative ITF2 intensity (Log)
	Myc-ITF2 + PMT2T-Control			Myc-ITF2 + PMT2T-P65
	Time	Relative Intensity	SD	Time	Relative Intensity	SD
	0	1	0.3851	0	3.5283	0.9266
	1	0.8174	0.5896	1	3.1284	1.0105
	2	0.2982	0.3052	2	2.7778	1.552
	4	0.0311	0.0201	4	1.7392	1.0871
	8	0.0217	0.0221	8	1.1287	0.8481
2I	GSE38713		GSE11223		GSE37283		GSE112366		GSE75916		GSE1710			GSE20881		GSE87473
	Normal (n=8)	UC (n=8)	UC Uninflamed (n=66)	UC Inflamed (n=26)	Normal (n=5)	UC (n=11)	Normal (n=26)	UC (n=141)	EpOC (Non-IBD, n=21)	EpOC (UC, n=15)	Normal (n=10)	CD (n=10)	UC (n=10)	Healthy (n=73)	CD (n=99)	Nomal (n=21)	UC (mild, n=66)	UC (extensive, n=40)
	6.8457	7.87306	1.0127	1.19731	6.66871	6.92885	7.3597	6.5749	13.6243	12.4523	0.110807	0.05306	0.043974	-0.502	-0.3653	9.709	10.7014	5.5633
	5.60145	6.51129	1.1607	1.06086	6.48464	6.872	9.3351	8.4254	13.1559	15.1988	0.074999	0.043822	0.044315	-0.0717	0.2112	9.6196	10.0659	6.9653
	4.99465	5.80795	1.03222	1.09821	6.55953	6.32887	8.9921	9.683	12.7597	12.9986	0.069381	0.043778	0.062957	-0.0219	0.2548	9.4713	10.8049	6.0843
	7.455	8.49404	1.00771	0.956795	7.17054	6.92973	8.85	7.5837	15.8821	13.256	0.07781	0.044389	0.056248	0.0906	0.1485	9.6913	10.9409	7.0276
	5.33543	6.6993	0.993633	1.06437	6.62671	6.82996	9.2611	8.8985	13.6833	13.6657	0.067597	0.042924	0.056947	0.1007	-0.1787	9.4157	10.592	8.6138
	7.04376	8.0573	1.07743	1.16729		6.48676	6.7458	9.1604	13.4837	13.5416	0.065999	0.048721	0.051084	-0.2959	-0.3892	9.5295	10.5882	6.9124
	5.72497	6.91249	0.974554	1.54869		6.31028	8.5407	6.6047	13.3704	14.7278	0.061626	0.04836	0.051937	-0.0862	-0.0335	9.8159	9.7135	7.5356
	3.6178	3.72425	0.882195	1.19604		7.38042	5.1448	9.36	14.2468	13.5596	0.060255	0.050189	0.050377	0.1357	-0.1926	10.1407	11.0463	8.0165
			0.818628	0.98897		7.1815	9.5326	8.2346	14.2433	13.3385	0.049211	0.050255	0.063396	-0.2153	0.1244	10.4461	9.8171	8.8449
			0.956432	0.86431		7.23069	9.2607	5.7252	13.4103	12.4038	0.057899	0.051428	0.05982	0.191	-0.0006	9.9057	11.0065	8.3223
			0.786915	0.926479		7.57135	6.3156	9.3065	13.5812	13.1326				-0.0449	-0.0772	10.4108	10.1581	7.3464
			0.888658	0.797695			9.3422	7.4006	13.3749	13.1845				-0.1802	0.1355	10.2771	10.1758	7.9427
			0.773927	1.2364			9.2848	8.7921	14.2015	14.4537				-0.2079	0.194	9.671	9.8818	7.3921
			0.911756	0.77209			5.9121	7.7012	13.1463	13.1118				-0.31	0.3004	10.7406	11.0174	10.7139
			0.835406	0.706867			7.4376	8.222	12.8005	14.269				0.146	-0.2962	10.2016	10.0261	9.6055
			0.906061	1.49595			10.1619	7.9584	14.4085					-0.221	0.1975	10.0074	10.4748	10.9027
			0.844021	1.29583			7.0394	6.7879	13.5139					-0.1965	0.1074	9.6356	10.8139	10.7619
			0.787079	1.06507			8.4182	8.1603	14.1764					-0.3427	-0.091	9.7694	11.0116	10.7051
			1.19888	0.777217			7.4745	8.9663	12.8498					-0.0923	-0.4394	9.5962	10.8161	10.3515
			0.999884	1.0081			9.0127	7.8137	13.6425					-0.4186	-0.5054	9.2973	9.5267	10.6916
			0.869543	0.885577			6.6324	9.7235	13.3358					-0.234	-0.5036	9.4193	10.1883	10.8794
			0.857578	0.844138			8.2785	8.0495						-0.2401	-0.5364		10.7239	10.2786
			1.09298	0.939769			6.2537	7.8311						0.1824	-0.3172		9.5658	10.9589
			0.858637	0.928111			8.9677	7.4673						0.288	0.0513		10.3282	10.7027
			0.976053	0.778846			8.4057	7.6242						-0.0981	-0.0154		10.5067	10.616
			0.966694	0.912559			7.5025	9.0601						-0.2749	-0.0093		10.6736	11.2367
			1.21224					6.9278						0.0475	-0.2657		10.6967	10.8681
			0.919652					8.5767						-0.0007	0.0699		10.7657	11.4689
			1.00108					6.9732						0.4969	-0.1797		11.2166	9.8242
			0.865047					7.7342						-0.4717	-0.1623		10.841	9.9983
			1.01649					7.7878						-0.5709	-0.1723		10.6899	11.2845
			0.911188					8.8332						-0.5122	-0.0611		11.3776	11.4602
			0.821345					9.7746						0.3323	0.0575		11.3702	11.0615
			0.973043					8.139						-0.5334	0.1872		11.2849	11.1586
			0.911819					6.9927						-0.406	-0.0785		10.2722	10.6848
			1.04588					6.5472						-0.1858	-0.5831		11.0825	10.839
			0.836559					5.5765						-0.2677	-0.0254		10.6084	10.1233
			1.02					6.718						-0.1857	-0.1169		9.9174	11.1509
			0.96739					7.0032						0.0823	-0.1962		9.831	11.0608
			1.16932					7.8487						-0.3319	0.1848		10.719	10.5321
			0.968669					7.816						-0.4142	0.0744		10.1629
			1.1223					7.0683						-0.346	0.4392		11.0894
			0.988714					8.4406						-0.0447	0.4064		10.5654
			0.996395					8.0742						-0.1447	0.0995		10.9393
			0.959442					7.3915						0.055	0.2246		11.2607
			0.852729					8.8183						-0.2766	-0.2506		10.5524
			0.96444					9.8945						-0.3823	-0.029		11.0232
			0.770806					6.5442						-0.1262	-0.0327		11.0852
			0.836501					7.9543						-0.2365	-0.1313		10.8015
			0.969479					8.3875						-0.1742	0.1177		10.7987
			0.943813					9.6132						-0.2323	0.0778		11.0714
			0.808629					6.2701						-0.212	-0.0433		9.8236
			1.09081					7.2203						-0.3147	0.3861		10.3104
			0.826949					6.1394						-0.3636	0.2098		10.8624
			0.862173					7.126						-0.0351	-0.2156		10.095
			0.955565					6.3167						0.0956	-0.3406		10.9419
			0.986777					8.5348						-0.0213	0.3828		10.1778
			0.892095					7.6262						-0.3088	-0.5006		10.362
			0.886554					9.3031						0.0255	0.2982		10.346
			0.785313					9.6905						0.1305	0.029		10.8942
			0.803333					8.4119						0.2009	-0.1365		6.3836
			0.950639					7.5158						-0.2973	-0.4347		7.2961
			1.10598					8.7177						-0.6399	0.2314		7.1891
			1.00862					7.7624						-0.336	-0.0093		7.2832
			0.714547					8.3246						-0.0128	-0.0245		8.2995
			1.17722					8.3612						-0.2455	-0.0385		7.2634
								6.3377						-0.0449	-0.187
								7.262						-0.3259	-0.1149
								8.1065						-0.1593	-0.501
								7.9394						0.013	0.0639
								7.8352						0.1442	-0.0794
								9.2535						-0.5238	-0.1964
								6.2343						-0.1027	-0.206
								7.0302							-0.2476
								8.4625							0.166
								7.3708							-0.1462
								8.9424							-0.0875
								6.6481							0.4238
								8.169							0.0841
								8.4075							-0.3347
								5.4305							0.0264
								8.5614							0.1917
								8.2513							-0.1669
								8.0311							0.1694
								5.3707							-0.1661
								6.2175							-0.0575
								6.4021							-0.1816
								6.9548							-0.0508
								9.3255							-0.054
								8.831							0.168
								7.4673							-0.1147
								8.6978							0.0086
								6.155							-0.1831
								7.1951							0.5547
								8.5537							-0.461
								6.2388							-0.1968
								8.6352							-0.0584
								7.4605							-0.3906
								8.8886							0.3018
								7.5295
								8.4164
								7.6507
								9.0449
								9.2577
								8.519
								9.493
								9.1092
								6.9542
								9.3554
								8.1237
								7.4119
								9.1828
								6.1138
								7.3619
								8.4473
								9.1062
								7.7041
								8.2512
								6.9984
								6.6894
								7.7299
								6.1197
								8.6524
								7.4991
								7.7336
								6.1617
								8.3397
								8.3642
								7.1724
								5.9639
								8.4225
								8.6504
								7.1788
								6.9986
								5.8599
								6.2908
								8.7254
								9.1247
								7.7672
								9.0258
								7.9246

## Sheet: Fig.5
Figure 5. ITF2 binds to p65 and interrupts p65 translocation into the nucleus, resulting in reduced TNF-induced p65 activation
5A		Colo320				SW 480					5B		DLD1				HCT116
		shLuc	shITF2			shLuc	shITF2						ET-ITF2	FL-ITF2			ET-ITF2	FL-ITF2
	ITF2	1.07038	0.0857356		ITF2	1.12547	0.165906					ITF2	1.06153	118.572		ITF2	1.09956	172.387
		1.05244	0.103515			0.898842	0.134						0.725911	141.67			1.06152	207.544
		0.877173	0.0952007			0.975689	0.142562						1.21255	126.8			0.83892	175.136
	RELA	1.12367	0.891125		RELA	1.04733	0.925365					RELA	1.01855	0.964301		RELA	0.979343	1.02797
		0.944565	0.948056			1.05412	0.934746						1.01124	0.994704			1.09016	1.06573
		0.931767	1.00843			0.898549	0.962685						0.970203	0.937939			0.930499	1.00517
	IL6	1.20499	2.5419		IL6	1.12464	2.74536					IL6	1.25982	0.602098		IL6	1.28559	0.547069
		1.05014	2.21334			0.866935	2.37538						0.865534	0.544418			1.03103	0.546171
		0.744866	2.32658			1.00843	3.07003						0.874644	0.681212			0.683375	0.795537
	TNFA	0.846916	3.45851		TNFA	0.890023	2.75447					TNFA	0.877567	0.477178		TNFA	0.906064	0.538136
		1.32859	3.26729			1.22941	2.75973						0.91968	0.637855			1.24948	0.495583
		0.824494	2.5007			0.880571	3.7735						1.20275	0.514108			0.844455	0.364559
	IL1B	0.860255	4.14446		IL1B	1.17443	4.34891					IL1B	0.698045	0.835365		IL1B	0.994099	0.578303
		1.39307	2.72668			0.904224	2.86118						1.43375	0.639531			0.898099	0.714141
		0.746673	2.51892			0.921343	2.39418						0.868204	0.582091			1.1078	0.636239
	IL8	1.9811	7.40546		IL8	1.27208	4.3524					IL8	0.992084	0.143035		IL8	1.0668	0.497691
		0.457541	6.64782			0.88085	5.53921						0.954921	0.144688			1.05993	0.638105
		0.561356	5.70847			0.847066	5.99002						1.05299	0.143363			0.873267	0.741455
	IL23	1.03916	1.11298		IL23	1.08778	1.0747					IL23	0.947401	1.08081		IL23	1.06458	1.10401
		1.06321	1.29185			1.01094	1.44669						0.970278	1.21304			1.08101	0.929264
		0.897627	1.10094			0.901276	1.0359						1.08232	1.29692			0.854412	1.09388
	IL12	n.d	n.d		IL12	n.d	n.d					IL12	n.d	n.d		IL12	n.d	n.d
		n.d	n.d			n.d	n.d						n.d	n.d			n.d	n.d
		n.d	n.d			n.d	n.d						n.d	n.d			n.d	n.d
	IL17A	n.d	n.d		IL17A	n.d	n.d					IL17A	n.d	n.d		IL17A	n.d	n.d
		n.d	n.d			n.d	n.d						n.d	n.d			n.d	n.d
		n.d	n.d			n.d	n.d						n.d	n.d			n.d	n.d

## Sheet: Fig.6
Figure 6. ITF2 loss exacerbates AOM/DSS-induced tumor development.
6F
	Weeks	-1	0	1	2	3	4	5	6	7	8	9	10
ITF2 F/F (n=14)	Mouse 1	1.00122	1.07854	1.10431	1.11392	1.09251	1.11654	1.13838	1.14974	1.17988	1.11392	1.12833	1.15935
	Mouse 2	1.08028	1.14406	1.17508	1.15979	1.13576	1.13096	1.15542	1.1362	1.15979	1.11174	1.12135	1.17551
	Mouse 3	0.965397	1.04315	1.11436	1.08989	1.02699	1.04403	1.07242	1.05844	1.0615	0.965397	0.97457	1.00646
	Mouse 4	1.07723	1.12921	1.2192	1.17988	1.14013	1.16678	1.17988	1.15979	1.16634	1.1161	1.12615	1.1694
	Mouse 5	0.964086	1.01345	1.1161	1.09863	1.0532	1.04621	1.09688	1.04446	1.07242	1.05407	1.07198	1.1196
	Mouse 6	0.901183	0.960592	1.01083	1.01913	0.976318	0.967144	0.961465	0.926519	0.961465	0.917345	0.932198	0.95666
	Mouse 7	0.923898	1.00034	1.02393	1.00908	0.95666	0.984617	0.979375	0.931761	0.95666	0.913414	0.927392	0.961465
	Mouse 8	0.940934	0.978939	1.09688	1.08989	1.06762	1.09251	1.10256	1.07067	1.08771	1.00034	1.01913	1.02699
	Mouse 9	0.96496	1.05058	1.11872	1.1113	1.09251	1.13139	1.12615	1.11523	1.1362	1.05276	1.07766	1.07242
	Mouse 10	0.983307	1.0532	1.10562	1.09251	1.06325	1.09208	1.11086	1.09688	1.16459	1.05233	1.07242	1.09645
	Mouse 11	1.03878	1.17551	1.22356	1.21745	1.16503	1.18075	1.20347	1.13795	1.17988	1.09989	1.12983	1.14428
	Mouse 12	1.06281	1.11829	1.15979	1.14493	1.06805	1.09339	1.16852	1.1362	1.15979	1.13096	1.15061	1.15498
	Mouse 13	1.11042	1.15891	1.18163	1.16503	1.09732	1.0864	1.13183	1.08247	1.1161	1.08159	1.10491	Dead
	Mouse 14	0.985491	1.02087	1.07242	1.04752	1.03267	1.01956	1.06194	1.0532	1.09645	1.04883	1.06762	1.09645
	Weeks	-1	0	1	2	3	4	5	6	7	8	9	10
ITF2ΔIE (n=18)	Mouse 1	1.06718	1.0947	1.14493	1.15891	1.09033	1.15891	1.16678	1.13227	1.14013	1.01825	1.01825	1.02306
	Mouse 2	1.02131	1.10212	1.12528	1.11479	1.00515	1.06325	1.07242	1.0069	1.02699	0.897688	0.957534	0.961465
	Mouse 3	1.0746	1.12266	1.16852	1.14493	1.04883	1.1161	1.12746	1.06281	1.06194	0.961465	1.03136	1.02262
	Mouse 4	1.07548	1.11654	1.15411	1.12484	1.04839	1.12266	1.1362	1.09688	1.10606	0.965397	1.00515	1.02262
	Mouse 5	1.01345	1.04272	1.06674	1.02568	0.939624	1.00515	1.02262	0.983307	1.00646	0.935255	0.990296	0.996412
	Mouse 6	0.921714	0.984617	1.0152	0.995538	0.917782	0.965834	0.985054	0.897688	0.92215	0.835221	0.957097	0.95666
	Mouse 7	0.984617	1.05276	1.08553	1.07067	0.965834	1.00253	1.03398	0.978939	0.965834	0.928519	Dead
	Mouse 8	1.00908	1.07067	1.06718	1.05102	0.917782	0.943992	0.97457	0.943992	0.937003	0.868857	0.918656	0.923461
	Mouse 9	0.940934	1.00908	1.04272	1.00908	0.9583	0.995872	Dead
	Mouse 10	0.961465	1.07198	1.10038	1.08028	1.00253	Dead
	Mouse 11	0.978939	1.0532	1.10518	1.08203	0.985491	1.03747	1.04403	0.990296	0.987675	0.905857	Dead
	Mouse 12	0.940497	1.0283	1.02306	0.99947	0.941371	0.999033	1.0283	0.967144	0.979812	0.897688	Dead
	Mouse 13	1.00078	1.02699	1.0532	1.01301	0.951418	1.0152	1.00908	0.963213	0.975007	0.874099	0.895941	Dead
	Mouse 14	0.985491	1.03442	1.05757	1.03573	0.970202	1.02874	1.01956	0.978939	0.965397	0.898125	0.93486	Dead
	Mouse 15	0.967144	1.02306	1.0532	1.04009	0.917782	0.994228	0.983307	0.950981	0.923898	0.87592	0.912949	Dead
	Mouse 16	0.959281	1.00515	1.04272	1.01388	0.961028	1.04883	1.07067	1.0449	1.07286	0.978939	1.04446	1.04883
	Mouse 17	0.950981	1.02437	1.04752	1.04009	0.96627	1.058	1.08247	1.04796	1.07504	0.99947	1.04621	1.058
	Mouse 18	0.912977	0.980686	1.00908	0.960592	0.887641	0.941371	0.961465	0.939624	0.97457	0.86842	0.897688	0.916908
6G	Survival analysis
Weeks	ITF2F/F (n=14)	ITF2ΔIE (n=18)
10	0
10	0
10	0
10	0
10	0
10	0
10	0
10	0
10	0
10	0
10	0
10	0
10	0
9	1
3		1
4		1
8		1
8		1
8		1
9		1
9		1
10		0
10		0
10		0
10		0
10		0
10		0
10		0
10		0
10		0
10		0
10		1
6H	Colon length (cm)			6I	Tumor numbers
	ITF2F/F (n=14)	ITF2ΔIE (n=18)			ITF2F/F (n=14)	ITF2ΔIE (n=18)
	8.3	7.8			0	11
	7.9	6.5			1	2
	7.3	6.8			4	2
	8	7.3			5	6
	8.8	7.9			2	8
	7.4	7			5	7
	7.7	7.5			6	15
	7.7	7.9			0	4
	6.9	7.2			3	4
	8.2	7.3			6	6
	9.3	7.2			6	8
	7.1	6.4			2	6
	7.9	7.8			7	10
	7.5	7.4			3	5
		8.1				4
		7.3				5
		7.5				8
		7.4				8
				6K	Polyp size distribution (%)
6J	Sum of tumor diameters (mm)				ITF2F/F (n=14)			ITF2ΔIE (n=18)
	ITF2F/F (n=14)	ITF2ΔIE (n=18)			size <2mm (%)	> 2mm and <4mm (%)	>4mm (%)	size <2mm (%)	> 2mm and <4mm (%)	>4mm (%)
	0	39.2		Mouse 1	100	0	0	38.8889	50	11.1111
	3	10.6		Mouse 2	88.8889	11.1111	0	80	0	20
	14.5	7		Mouse 3	71.4286	21.4286	7.14286	80	20	0
	15.9	23.5		Mouse 4	54.5455	36.3636	9.09091	45.4545	9.09091	45.4545
	7	25.4		Mouse 5	85.7143	7.14286	7.14286	50	50	0
	25	24.8		Mouse 6	50	30	20	36.3636	54.5455	9.09091
	21.4	65.4		Mouse 7	53.8462	30.7692	15.3846	31.8182	22.7273	45.4545
	0	12.7		Mouse 8	100	0	0	63.6364	18.1818	18.1818
	17	13.7		Mouse 9	50	16.6667	33.3333	66.6667	33.3333	0
	22.5	21.7		Mouse 10	45.4545	36.3636	18.1818	33.3333	66.6667	0
	20.2	24.7		Mouse 11	33.3333	44.4444	22.2222	38.4615	15.3846	46.1538
	8.7	24.2		Mouse 12	75	0	25	33.3333	44.4444	22.2222
	21.2	36.4		Mouse 13	30	50	20	23.0769	53.8462	23.0769
	10.4	18.2		Mouse 14	50	33.3333	16.6667	37.5	37.5	25
		12.8		Mouse 15				42.8571	28.5714	28.5714
		20.9		Mouse 16				0	0	100
		37.4		Mouse 17				11.1111	22.2222	66.6667
		35.7		Mouse 18				11.1111	22.2222	66.6667
6M	Nuclear p65 (%)
	ITF2F/F (n=14)	ITF2ΔIE (n=18)
	60.8374	50.6978
	43.9381	79.4266
	38.8683	69.287
	40.5583	74.3568
	42.2482	69.287
	27.0388	84.4964
	23.6865	89.5661
	28.7621	55.7676
	35.5297	60.8374
	35.5297	82.8064
	60.908	87.8762
	21.9946	33.7985
	21.9946	79.4266
	49.0648	89.5661
		43.9891
		43.9891
		74.4432
		82.9026

## Sheet: Fig.7
Figure 7. Negative expression of ITF2 and p65 in CAC tissues.
7B	Normal			Dysplasia			Carcinoma
	ITF2	b-CTN	p65	ITF2	b-CTN	p65	ITF2	b-CTN	p65
	2.44564	2.39162	6.94081	83.8971	7.03209	25.2677	20.4983	15.3332	81.55
	12.2282	3.90948	6.81445	61.9874	6.81433	24.4853	20.2224	26.103	82.35
	8.73444	4.4779	4.55482	90.8885	5.22056	18.7585	13.786	32.3701	72.2333
	19.2158	6.14989	6.74154	97.8799	17.3184	62.2285	92.2423	44.296	82.5
	4.54191	3.75826	4.382	68.1664	5.62567	20.2142	18.7901	53.1599	47.4667
	4.47687	5.12491	3.70785	57.6792	19.3382	58.9454	14.2642	37.4812	61.2
	11.806	4.44159	10.1123	79.5456	28.1283	61.7277	18.1068	54.5181	54.4
	5.51121	5.46657	5.39323	82.1492	3.86765	13.8972	14.2816	49.4071	68.6833
	3.1444	3.07494	3.74424	73.4099	6.32888	22.7409	47.2991	23.8517	73.2
				82.0156	19.3382	58.8552	46.1211	25.5554	80
				36.705	56.2567	74.9986	32.4556	78.3698	63.7
				94.9996	3.16444	11.3705	8.54095	63.0366	40
				94.3842	7.27816	26.1519	13.474	38.2952	31.7333
				78.6535	31.6444	64.9101	10.2491	45.9997	48.4
				82.335	10.5481	37.9016	12.4975	34.0738	59.3667
				62.9228	12.3062	44.2185	11.9573	50.7457	46.64
				29.7135	17.5802	63.1693	13.6655	51.1108	68
				89.1406	4.01507	14.427	47.8293	38.6878	73.8667
				85.6449	21.5426	77.4068	22.892	35.7775	74.1333
				76.9056	21.0963	75.8031	23.8656	30.6665	85.1
				66.4185	24.6123	88.437	15.3737	47.7034	77.2
				82.1492	5.27407	18.9508
		ITF2 probes, z-score, GSE 3629
7C		203753_at	212382_at	212385_at	212386_at	212387_at	213891_s_at	222146_s_at	228837_at
UC-NonCa (n=43)	Tissue: Nonneoplastic rectal mucosa	0.395741	-0.0683054	-0.018708	0.810738	0.714653	0.148318	0.210991	0.703793
	Tissue: Nonneoplastic rectal mucosa	-0.115482	-0.219487	0.0915571	0.477493	0.183362	0.0468845	-0.0309312	0.289957
	Tissue: Nonneoplastic rectal mucosa	-0.0676735	-0.134489	0.0516494	0.273643	0.239494	-0.142241	-0.0151537	0.61601
	Tissue: Nonneoplastic rectal mucosa	3.74015	3.16981	3.11231	3.56699	3.78856	2.36436	3.42435	2.84708
	Tissue: Nonneoplastic rectal mucosa	-0.301826	-0.428883	-0.335432	-0.268331	-0.297871	-0.724858	-0.343698	-0.617518
	Tissue: Nonneoplastic rectal mucosa	0.0186512	-0.237637	-0.332433	-0.0499634	-0.0731158	-0.429469	-0.0799653	0.0163469
	Tissue: Nonneoplastic rectal mucosa	-0.370666	-0.504363	-0.447542	-0.438207	-0.416661	-0.791897	-0.496214	-0.346187
	Tissue: Nonneoplastic rectal mucosa	-0.403802	-0.487762	-0.508211	-0.327848	-0.391125	-0.761501	-0.414233	-0.359868
	Tissue: Nonneoplastic rectal mucosa	0.0939713	-0.0955313	-0.0138637	0.25539	0.171888	-0.025901	0.185778	1.16665
	Tissue: Nonneoplastic rectal mucosa	-0.258664	-0.402985	-0.360114	-0.243272	-0.341292	-0.577788	-0.389483	-0.290325
	Tissue: Nonneoplastic rectal mucosa	-0.331416	-0.400108	-0.207173	-0.306523	-0.171545	-0.629171	-0.219024	-0.321106
	Tissue: Nonneoplastic rectal mucosa	0.184698	-0.0804796	0.520622	0.657368	0.595076	0.270071	0.833121	0.326439
	Tissue: Nonneoplastic rectal mucosa	-0.355382	-0.384835	-0.316516	-0.179478	-0.255125	-0.698042	-0.259396	-0.280065
	Tissue: Nonneoplastic rectal mucosa	0.160365	0.0996985	1.13861	1.11404	0.698117	0.64141	0.32561	0.796137
	Tissue: Nonneoplastic rectal mucosa	0.169047	-0.0815863	-0.149503	0.688512	0.420941	-0.0392256	0.445489	0.188494
	Tissue: Nonneoplastic rectal mucosa	0.434012	-0.207091	0.121315	0.764956	0.443214	0.334779	0.226769	0.473505
	Tissue: Nonneoplastic rectal mucosa	0.770385	0.998597	0.870794	1.0026	1.13975	0.455782	0.817653	0.61487
	Tissue: Nonneoplastic rectal mucosa	0.154496	-0.103943	0.0763322	0.661766	0.216209	0.279898	0.74588	1.33994
	Tissue: Nonneoplastic rectal mucosa	-0.228462	-0.344549	-0.295985	-0.0497827	-0.133411	-0.466944	-0.163339	0.10527
	Tissue: Nonneoplastic rectal mucosa	0.103386	0.144632	0.147612	0.610381	0.411717	0.369339	0.303027	0.828058
	Tissue: Nonneoplastic rectal mucosa	-0.0944513	-0.125856	-0.153425	0.38117	0.1756	-0.060878	-0.0185567	0.451844
	Tissue: Nonneoplastic rectal mucosa	3.06912	2.42409	2.1363	3.77301	2.79988	2.54682	2.83022	2.73421
	Tissue: Nonneoplastic rectal mucosa	1.02484	1.63143	0.959144	1.44325	0.824218	0.878088	1.57931	1.57023
	Tissue: Nonneoplastic rectal mucosa	1.94359	2.47278	2.56929	2.65997	2.80652	2.25418	2.8545	5.19785
	Tissue: Nonneoplastic rectal mucosa	4.00891	5.08647	2.98797	2.63184	3.40429	3.20556	4.72955	1.20883
	Tissue: Nonneoplastic rectal mucosa	3.57655	4.30666	4.17182	3.19779	3.15501	3.62761	3.5382	3.16287
	Tissue: Nonneoplastic rectal mucosa	4.78265	3.72451	4.91507	4.74492	5.09626	3.96681	4.06148	2.75473
	Tissue: Nonneoplastic rectal mucosa	-0.110958	-0.202664	0.0147406	0.210452	0.0989941	-0.0921075	-0.0276829	0.235235
	Tissue: Nonneoplastic rectal mucosa	0.0829667	-0.145999	-0.066228	0.290691	0.29439	-0.0617108	0.0963718	0.495165
	Tissue: Nonneoplastic rectal mucosa	0.177361	-0.198237	-0.0832983	0.541588	0.391581	0.0221507	0.451212	1.01275
	Tissue: Nonneoplastic rectal mucosa	0.0949495	-0.134931	0.0631834	0.585924	0.412167	0.461029	0.345873	1.11079
	Tissue: Nonneoplastic rectal mucosa	0.268577	0.277221	0.266874	0.585563	0.448276	0.0100753	0.285857	0.61373
	Tissue: Nonneoplastic rectal mucosa	0.509455	0.703982	0.480945	0.935975	0.504634	0.149734	0.28431	1.36502
	Tissue: Nonneoplastic rectal mucosa	1.44435	1.62634	1.61981	0.809834	0.907461	0.451285	0.800483	1.58505
	Tissue: Nonneoplastic rectal mucosa	1.15139	0.908508	1.67933	0.600562	0.912185	0.0505487	1.63221	1.94416
	Tissue: Nonneoplastic rectal mucosa	0.810002	0.671001	0.493171	0.37111	0.384382	-0.160479	0.518962	1.10509
	Tissue: Nonneoplastic rectal mucosa	0.669265	0.660818	1.18821	0.628333	0.865952	-0.0276499	0.410376	0.441583
	Tissue: Nonneoplastic rectal mucosa	0.58881	0.300241	0.782213	0.566286	0.672131	0.137741	0.665601	0.809818
	Tissue: Nonneoplastic rectal mucosa	0.610208	0.880839	1.45234	0.792786	1.19004	0.586696	0.422286	1.29206
	Tissue: Nonneoplastic rectal mucosa	0.693842	0.744046	1.24911	0.780257	0.950207	0.251667	1.01023	0.779036
	Tissue: Nonneoplastic rectal mucosa	1.58692	2.0385	2.47587	1.6727	1.80794	1.29773	1.1233	1.94188
	Tissue: Nonneoplastic rectal mucosa	0.435969	0.0950502	0.230657	-0.0205665	0.237694	-0.508417	0.142931	-0.601557
	Tissue: Nonneoplastic rectal mucosa	0.8325	0.620533	0.908856	0.734414	0.523419	0.0864418	0.423524	0.374321
UC-Ca (n=10)	Tissue: Nonneoplastic rectal mucosa	0.17027	-0.188498	-0.142122	0.286835	0.0587227	-0.159563	0.279515	0.651351
	Tissue: Nonneoplastic rectal mucosa	-0.204619	-0.441057	-0.435316	-0.304355	-0.219466	-0.619761	-0.45909	-0.254984
	Tissue: Nonneoplastic rectal mucosa	-0.146906	-0.155517	-0.0360089	0.148767	-0.0856022	-0.258082	-0.0972897	0.231815
	Tissue: Nonneoplastic rectal mucosa	-0.129788	-0.190933	0.0412688	0.644115	0.0466862	-0.0150748	-0.116006	0.10071
	Tissue: Nonneoplastic rectal mucosa	-0.207554	-0.285892	0.286482	0.321172	0.0337498	-0.128584	-0.242072	0.34924
	Tissue: Nonneoplastic rectal mucosa	-0.328482	-0.365577	-0.109596	-0.126588	-0.213054	-0.443127	-0.258932	-0.0383752
	Tissue: Nonneoplastic rectal mucosa	0.0654817	-0.178095	-0.166112	0.194067	0.0704216	-0.350854	0.405426	0.0722091
	Tissue: Nonneoplastic rectal mucosa	2.1989	0.849851	1.12916	0.592189	0.989241	0.355598	1.95889	0.845159
	Tissue: Nonneoplastic rectal mucosa	2.0007	2.69125	2.28578	2.00721	2.38918	1.01033	1.86377	-0.297165
	Tissue: Nonneoplastic rectal mucosa	-0.157789	-0.376423	-0.332663	-0.223393	-0.13431	-0.604104	-0.350504	-0.083977
Sporadic Ca (n=62)	Tissue: Colorecal Cancer	-0.578041	-0.539558	-0.572801	-0.611214	-0.574934	-0.332866	-0.608668	-0.644879
	Tissue: Colorecal Cancer	-0.571316	-0.534909	-0.56219	-0.614527	-0.575497	-0.79273	-0.628621	-0.747483
	Tissue: Colorecal Cancer	-0.571438	-0.516537	-0.57234	-0.614527	-0.56976	-0.72161	-0.595829	-0.717841
	Tissue: Colorecal Cancer	-0.599561	-0.532032	-0.558499	-0.614166	-0.574147	-0.925143	-0.610988	-0.732662
	Tissue: Colorecal Cancer	-0.599439	-0.526498	-0.573955	-0.614648	-0.566498	-0.709701	-0.642697	-0.741782
	Tissue: Colorecal Cancer	-0.591246	-0.538451	-0.5758	-0.608564	-0.564698	-0.625257	-0.607739	-0.598137
	Tissue: Colorecal Cancer	-0.561778	-0.531368	-0.5758	-0.614708	-0.575609	-0.500173	-0.605729	-0.741782
	Tissue: Colorecal Cancer	-0.570827	-0.526055	-0.565881	-0.614708	-0.574372	-0.584034	-0.591034	-0.68478
	Tissue: Colorecal Cancer	-0.533411	-0.501264	-0.534739	-0.614708	-0.566048	-0.589281	-0.578814	-0.503513
	Tissue: Colorecal Cancer	-0.598216	-0.524727	-0.542813	-0.611094	-0.572122	-0.766248	-0.606811	-0.744062
	Tissue: Colorecal Cancer	-0.54197	-0.471603	-0.574185	-0.614648	-0.569085	-0.546892	-0.56845	-0.733802
	Tissue: Colorecal Cancer	-0.574617	-0.514545	-0.512132	-0.613744	-0.564698	-0.686134	-0.617484	-0.546835
	Tissue: Colorecal Cancer	-0.486581	-0.533581	-0.576261	-0.614588	-0.572572	-0.501588	-0.611761	-0.705301
	Tissue: Colorecal Cancer	-0.54356	-0.520079	-0.574416	-0.614407	-0.57291	-0.649325	-0.602016	-0.652859
	Tissue: Colorecal Cancer	-0.589901	-0.503256	-0.546734	-0.614588	-0.575272	-0.538397	-0.612999	-0.581036
	Tissue: Colorecal Cancer	-0.594548	-0.525391	-0.532663	-0.606576	-0.57066	-0.643828	-0.604027	-0.399769
	Tissue: Colorecal Cancer	-0.559578	-0.529154	-0.573263	-0.614166	-0.574372	-0.413979	-0.548342	-0.660839
	Tissue: Colorecal Cancer	-0.553097	-0.534245	-0.53497	-0.611154	-0.575272	-0.828707	-0.608358	-0.742922
	Tissue: Colorecal Cancer	-0.380081	-0.263978	-0.543274	-0.587239	-0.511265	1.61993	-0.0556803	-0.655139
	Tissue: Colorecal Cancer	-0.512013	-0.0406368	-0.532663	-0.601094	-0.56931	0.881253	-0.225211	0.204454
	Tissue: Colorecal Cancer	-0.566669	-0.256673	-0.52159	-0.577962	-0.549624	1.83662	-0.382832	-0.598137
	Tissue: Colorecal Cancer	-0.553342	-0.149762	-0.406942	-0.609467	-0.571447	0.949125	-0.277958	-0.104498
	Tissue: Colorecal Cancer	-0.548328	0.112537	-0.289526	-0.578263	-0.557836	1.16898	-0.292034	-0.659699
	Tissue: Colorecal Cancer	-0.457969	-0.228119	-0.535662	-0.61272	-0.572347	0.672223	-0.443158	-0.69048
	Tissue: Colorecal Cancer	-0.52473	-0.368012	-0.559422	-0.610371	-0.559298	1.81922	-0.305646	0.262596
	Tissue: Colorecal Cancer	-0.554442	0.390773	-0.411787	-0.59507	-0.563573	1.61835	-0.400466	0.340119
	Tissue: Colorecal Cancer	-0.584643	-0.266191	-0.195409	-0.613202	-0.533426	1.13434	-0.321269	-0.657419
	Tissue: Colorecal Cancer	-0.274804	-0.271282	-0.527588	-0.605913	-0.571447	1.74868	-0.289404	-0.625498
	Tissue: Colorecal Cancer	-0.493428	-0.251582	-0.329434	-0.581697	-0.56886	1.06113	-0.205412	-0.144399
	Tissue: Colorecal Cancer	-0.587456	-0.502592	-0.573263	-0.612841	-0.569985	-0.719445	-0.606038	-0.69162
	Tissue: Colorecal Cancer	-0.592958	-0.545091	-0.543736	-0.614166	-0.573247	-0.755588	-0.604027	-0.740642
	Tissue: Colorecal Cancer	-0.586355	-0.523842	-0.559422	-0.614527	-0.571897	-0.680054	-0.615628	-0.620938
	Tissue: Colorecal Cancer	-0.596871	-0.510339	-0.566342	-0.614467	-0.57066	-0.684218	-0.617794	-0.636898
	Tissue: Colorecal Cancer	-0.549918	-0.54974	-0.573493	-0.614588	-0.574372	-0.69238	-0.596293	-0.736082
	Tissue: Colorecal Cancer	-0.598705	-0.566341	-0.565189	-0.614045	-0.571447	-0.885419	-0.629395	-0.745203
	Tissue: Colorecal Cancer	-0.595403	-0.539779	-0.573493	-0.6126	-0.575159	-0.835036	-0.627075	-0.742922
	Tissue: Colorecal Cancer	-0.585377	-0.533581	-0.576492	-0.614648	-0.574372	-0.811052	-0.615319	-0.708721
	Tissue: Colorecal Cancer	-0.596993	-0.530261	-0.545581	-0.613865	-0.572685	-0.568294	-0.607739	-0.591297
	Tissue: Colorecal Cancer	-0.569115	-0.521628	-0.566111	-0.613925	-0.572685	-0.700707	-0.581134	-0.705301
	Tissue: Colorecal Cancer	-0.569237	-0.538008	-0.575108	-0.614768	-0.573585	-0.912235	-0.588404	-0.696181
	Tissue: Colorecal Cancer	-0.569237	-0.546419	-0.573032	-0.612178	-0.575272	-0.649658	-0.60743	-0.535434
	Tissue: Colorecal Cancer	-0.590023	-0.567669	-0.564727	-0.614347	-0.575609	-0.888334	-0.622898	-0.747483
	Tissue: Colorecal Cancer	-0.567648	-0.481785	-0.536123	-0.614226	-0.575497	-0.360681	-0.570152	-0.41573
	Tissue: Colorecal Cancer	-0.581953	-0.540443	-0.574647	-0.614286	-0.575272	-0.821628	-0.60279	-0.607257
	Tissue: Colorecal Cancer	-0.596626	-0.534245	-0.562651	-0.611636	-0.575722	-0.722943	-0.596757	-0.66882
	Tissue: Colorecal Cancer	-0.51238	-0.530261	-0.57234	-0.614648	-0.571672	-0.706454	-0.496987	-0.632338
	Tissue: Colorecal Cancer	-0.585499	-0.56944	-0.54535	-0.614708	-0.573135	-0.781321	-0.577422	-0.68364
	Tissue: Colorecal Cancer	-0.597238	-0.434195	-0.52159	-0.614347	-0.570997	-0.763083	-0.540298	-0.741782
	Tissue: Colorecal Cancer	-0.580608	-0.547747	-0.565881	-0.614527	-0.56931	-0.850942	-0.628776	-0.741782
	Tissue: Colorecal Cancer	-0.598949	-0.565013	-0.576492	-0.614527	-0.575497	-0.931556	-0.625992	-0.720122
	Tissue: Colorecal Cancer	-0.597238	-0.526941	-0.555962	-0.614347	-0.570997	-0.905906	-0.591188	-0.6825
	Tissue: Colorecal Cancer	-0.529498	-0.546641	-0.575569	-0.613744	-0.57111	-0.766414	-0.603099	-0.738362
	Tissue: Colorecal Cancer	-0.557132	-0.536016	-0.568188	-0.614588	-0.569985	-0.810052	-0.576803	-0.713281
	Tissue: Colorecal Cancer	-0.581342	-0.545977	-0.573724	-0.614467	-0.574372	-0.413813	-0.590879	-0.700741
	Tissue: Colorecal Cancer	-0.577185	-0.540664	-0.556192	-0.614768	-0.575384	-0.867764	-0.602326	-0.661979
	Tissue: Colorecal Cancer	-0.596259	-0.515431	-0.574416	-0.614226	-0.570772	-0.527738	-0.609905	-0.66996
	Tissue: Colorecal Cancer	-0.597849	-0.544206	-0.576723	-0.614467	-0.575497	-0.552472	-0.603099	-0.714421
	Tissue: Colorecal Cancer	-0.595281	-0.546641	-0.56911	-0.614347	-0.571447	-0.181049	-0.562108	-0.593577
	Tissue: Colorecal Cancer	0.381557	-0.554388	-0.574185	-0.611395	-0.568073	-0.927891	-0.621351	-0.663119
	Tissue: Colorecal Cancer	-0.591002	-0.547083	-0.576031	-0.613443	-0.567398	-0.741431	-0.603099	-0.576476
	Tissue: Colorecal Cancer	-0.581831	-0.547747	-0.551809	-0.614648	-0.575497	-0.89408	-0.627693	-0.652859
	Tissue: Colorecal Cancer	-0.596871	-0.5203	-0.555962	-0.613805	-0.575384	-0.781155	-0.6147	-0.581036
UC-associated cancer (n=6)	Tissue: Colorecal Cancer	0.437314	-0.0233715	-0.499445	-0.599468	-0.57201	1.4667	-0.224593	-0.619798
	Tissue: Colorecal Cancer	-0.063394	0.271023	-0.285143	-0.61266	-0.573472	0.305215	-0.358547	-0.563936
	Tissue: Colorecal Cancer	-0.556398	-0.194253	-0.104521	-0.560493	-0.570435	1.89225	-0.212373	-0.641459
	Tissue: Colorecal Cancer	-0.290944	-0.430654	-0.567957	-0.609768	-0.56841	-0.565796	-0.572008	-0.713281
	Tissue: Colorecal Cancer	-0.315398	-0.434638	-0.494831	-0.614286	-0.564698	0.926973	-0.51029	-0.709861
	Tissue: Colorecal Cancer	-0.521673	-0.496616	-0.524589	-0.609829	-0.571672	-0.572042	-0.559633	-0.742922

## Sheet: Fig. S2
Figure S2. TNF-induced NF-kB activation promotes ITF2 expression in colon cancer cells.
	Relative ITF2 mRNA levels
S2A	293T	Colo320	SW480	HCT116	Lovo	DLD1	LS174T	HT29	SNU283	HCT15	SNU-1033	Caco2	Widr	Colo205
	1.01417	25.1951	3.48022	0.000993917	0.00641884	0.0168434	0.00175515	0.00114536	0.0323951	0.0501472	0.053156	1.59314	1.93397	0.120353
	0.952797	23.499	5.25543	0.0025886	0.0221651	0.0602609	0.00361762	0.00431266	0.0452729	0.0100294	0.0210618	1.89556	2.45721	0.0501472
	1.03303	26.2023	3.55554	0.00525041	0.0532817	0.0128908	0.0582946	0.00343859	0.0721442	0.0111557	0.0514009	2.20096	2.539	0.135528
	kB-luciferase activities (fold)
S2B	DLD1					HT29
	1.0182	1.1997	3.58914	4.10524	5.3523	0.95421	1.20964	2.56531	3.67975	3.4047
	0.999195	1.04615	2.65845	3.73278	5.05454	1.05504	1.05482	2.95201	3.30253	4.1559
	0.982603	1.09271	3.3739	4.3021	5.69931	0.990747	1.10177	2.12321	3.93893	4.23239
	kB-luciferase activities (fold)
S2C	Colo320DM				CaCo2
	0.944202	57.5039	74.018	77.2264	0.992678	1.23651	5.91302	9.43495
	1.24789	76.4346	94.3236	91.5279	0.872223	1.07564	5.79162	7.70975
	0.807911	67.1301	83.123	87.3939	1.1351	2.58032	7.9044	9.92666

## Sheet: Fig. S3
Figure S3. NF-kB is responsible for TNF-mediated ITF2 expression.
S3B	Relative band intensity (ITF2)							Relative band intensity (p65)
	1	2	3	4	5			1	2	3	4	5
Colo320DM	1.41792	2.1743	1.73408	0.993151	1.87229		Colo320DM	1.41792	2.1743	1.73408	0.993151	1.87229
SW480	0.949369	3.21125	3.43588	0.188664	0.144069		SW480	0.949369	3.21125	3.43588	0.188664	0.144069
WiDr	0.403003	1.98384	1.27936	1.64353	0.546874		WiDr	0.403003	1.98384	1.27936	1.64353	0.546874
HCT15	1.22971	2.06902	2.53127	1.9465	1.64972		HCT15	1.22971	2.06902	2.53127	1.9465	1.64972

## Sheet: Fig. S4
Figure S4. Features of acute colitis mice model.
S4B
	Ctrl
	Mouse 1	Mouse 2	Mouse 3	Mouse 4	Mouse 5
Day1	0.96459	1.03202	1.05036	1.08751	1.01642
Day2	0.948537	1.02514	1.02743	1.01413	1.05908
Day3	0.949913	1.02192	1.05128	1.02789	1.02422
Day4	1.04623	1.0577	1.02605	0.928814	1.04578
	3.5%DSS (3D)
	Mouse 1	Mouse 2	Mouse 3	Mouse 4	Mouse 5	Mouse 6	Mouse 7	Mouse 8	Mouse 9	Mouse 10
Day1	0.983788	1.00359	1.02432	1.02063	1.00728	0.987472	0.998526	1.03767	1.028	1.03721
Day2	0.971352	0.99392	1.00543	1.03537	0.939112	0.974576	1.02985	0.967207	0.967207	1.03031
Day3	0.948784	1.03952	1.01695	0.99346	0.969971	1.03583	0.999447	0.991618	1.06669	0.964444
Day4	1.02432	0.966286	0.939112	0.976419	1.01649	0.958917	0.997605	0.96951	0.925295	1.0128
	3.5%DSS (7D)
	Mouse 1	Mouse 2	Mouse 3	Mouse 4	Mouse 5	Mouse 6	Mouse 7	Mouse 8	Mouse 9	Mouse 10
Day1	0.978497	0.982111	1.00018	1.01102	1.0431	1.01328	1.00425	1.00108	1.01012	1.01825
Day2	0.97172	0.963137	0.98708	1.03858	1.11041	1.01283	0.983466	0.998374	1.00741	1.044
Day3	1.11538	1.03948	1.02729	0.969462	0.973076	1.04084	1.01464	0.974883	1.00967	1.01328
Day4	0.959071	1.06072	1.0178	0.957716	0.998374	0.931966	0.985725	0.988887	0.986628	0.999277
Day5	0.910282	0.898085	1.00289	0.884984	0.978948	0.938291	0.9279	0.893115	0.885435	0.922027
Day6	0.917058	0.827159	0.872335	0.93558	0.850651	0.844326	0.871883	0.857879	0.882725	0.83755
Day7	0.762559	0.769335	0.790567	0.848392	0.889953	0.74991	0.781532	0.801861	0.74223	0.781532
S4C	Colon length (cm)
	Ctrl	3D	7D
	8	7.3	5.5
	8.7	7.4	6.8
	8.5	7.9	6.7
	8.8	7.1	5.2
	8.8	6.2	5.9
		6.8	5.8
		6.1	4.7
		6.5	4.7
		6.6	5.6
		7.1	5.9

## Sheet: Fig. S6
Figure S6. b-catenin has a minor effect on TNF-induced ITF2 expression.
	TOP/FOP luciferase activities
S6A	Colo320DM				DLD-1				SW480
	TNF 0	TNF 10	TNF 20	TNF 50	TNF 0	TNF 10	TNF 20	TNF 50	TNF 0	TNF 10	TNF 20	TNF 50
Sample 1	0.990685	0.446549	0.554037	0.591976	0.976305	0.939973	0.874714	0.710652	1.20171	0.942544	0.876637	0.798779
Sample 2	1.27081	0.463881	0.627757	0.523285	1.09719	0.932041	0.791958	1.2009	0.864526	0.839524	0.904984	0.839027
Sample 3	0.738507	0.570121	0.540638	0.672369	0.926506	0.876677	0.933795	0.845641	0.933769	0.900222	0.813019	0.876289
	TOP/FOP luciferase activities
S6B	Colo320DM		DLD-1		SW480
	PMT2T	PMT2T-P65	PMT2T	PMT2T-P65	PMT2T	PMT2T-P65
Sample 1	0.971387	0.91908	1.12414	0.907956	1.06679	0.990386
Sample 2	1.13782	0.947615	1.00787	0.869889	0.956515	1.1268
Sample 3	0.890793	0.88147	0.867986	0.948601	0.976698	1.0466
	kB-luciferase activities (fold)
S6D	Colo320DM					CaCo2
	Lane 1	Lane 2	Lane 3	Lane 4	Lane 5	Lane 1	Lane 2	Lane 3	Lane 4	Lane 5
Sample 1	1.0047	1.23625	54.6041	58.8205	67.4809	1.00983	1.40262	5.50875	6.35724	7.95377
Sample 2	0.976535	0.847573	52.0911	61.8912	64.5098	0.974026	1.45669	5.90146	6.83815	8.3948
Sample 3	1.01876	1.00973	58.7836	55.1299	59.722	1.01614	1.49431	5.23151	6.85448	9.07269

## Sheet: Fig. S9
Figure S9. Parkin, not RNF6 and Trim68, is crucial for ubiquitin-mediated proteasomal degradation of ITF2.
S9B	RNF6
	1	0.718356	0.357517	0.481713
S9C	TRIM68
	1	0.718356	0.357517	0.481713

[truncated: 6 more sheets: Fig. S10, Fig. S11, Fig. S12, Fig. S13, Fig. S14, Fig. S15]
